# Supplementary material for: Picornavirus Evolution: Genomes Encoding Multiple 2ANPGP Sequences—Biomedical and Biotechnological Utility
Source: Viruses. 2024 Oct 9;16(10):1587. doi: 10.3390/v16101587 (PMC11512398; doi:10.3390/v16101587)
Supplement: Supplementary file 1 [file viruses-16-01587-s001.zip]

Archive with 1 entries (1 files):
- viruses-3237076-supplementary.pdf
